# Supplementary material for: Potential role of cellular miRNAs in coronavirus-host interplay
Source: PeerJ. 2020 Sep 14;8:e9994. doi: 10.7717/peerj.9994 (PMC7497610; doi:10.7717/peerj.9994)
Supplement: Supplemental Information 2 [file peerj-08-9994-s002.xlsx]

## Sheet: Number of predicted miRNAs
Virus	miRDB	TargetScan	Common
SARS-CoV-2	900	2216	730
SARS-CoV	857	2247	715
MERS-CoV	832	2334	702
HCoV-229E	748	2160	601
HCoV-NL63	687	2015	559
HCoV-OC43	790	2251	633
HCoV-HKU1	678	2078	564
