# Supplementary material for: Potential role of cellular miRNAs in coronavirus-host interplay
Source: PeerJ. 2020 Sep 14;8:e9994. doi: 10.7717/peerj.9994 (PMC7497610; doi:10.7717/peerj.9994)
Supplement: Supplemental Information 6 — Vertical bars on the alignment denote regions complementary to seed regions. [file peerj-08-9994-s006.xlsx]

## Sheet: hsa-miR-21-3p
Virus	Seed start	Seed end	Alignment
HCoV-229E	10778	10783	TCTGTAAGTGCACATTA|GGTGTT|TATGATTTCTGTGTTAG
HCoV-HKU1	11825	11830	TTTTTAGAATGCCTATG|GGTGTT|TATAATTATAAAATTTC
HCoV-NL63	10697	10702	TTTTTAAATGTACTATG|GGTGTT|TATGATTTTAAGGTGAG
HCoV-OC43	11565	11570	TGTTTAGAATGCCTTTG|GGTGTT|TATAATTATAAAATTTC
SARS-CoV-2	11690	11695	ACTTTAGACTGACTCTT|GGTGTT|TATGATTACTTAGTTTC
SARS-CoV	11620	11625	ACTTCAGGCTTACTCTT|GGTGTT|TATGACTACTTGGTCTC
Virus	Seed start	Seed end	Alignment
HCoV-229E	10079	10084	TTGTCAAACAAATGTTT|GGTGTT|AACCTGCAAAGTGGTAA
HCoV-HKU1	11102	11107	TTTATCAACAATTGGCT|GGTGTT|AAATTGCAATCTAAAAC
HCoV-NL63	9998	10003	TTGTGAAGCAGATGTAT|GGTGTT|AACTTGCAAAGTGGTAA
SARS-CoV-2	10958	10963	TTGTTAGACAATGCTCA|GGTGTT|ACTTTCCAAAGTGCAGT
SARS-CoV	10888	10893	TTGTTAGACAATGCTCT|GGTGTT|ACCTTCCAAGGTAAGTT
Virus	Seed start	Seed end	Alignment
HCoV-229E	17407	17412	AAGTTGGTTTTTCCAAT|GGTGTT|GATTTTGTAGCTCAACC
HCoV-NL63	17326	17331	AGGTTGGTTTTTCAAAT|GGTGTT|AATTTTGTTGTGCAAAC
SARS-CoV-2	18379	18384	AGCTAGGTTTTTCTACA|GGTGTT|AACCTAGTTGCTGTACC
SARS-CoV	18309	18314	AGCTAGGATTTTCTACA|GGTGTT|AACTTAGTAGCTGTACC
Virus	Seed start	Seed end	Alignment
HCoV-229E	9554	9559	ATGATGGTTGTGCTCAA|GGTGTT|TTTGGTGTGAACATGAG
HCoV-NL63	9470	9475	ATGAAGGTATTGCATCT|GGTGTT|TTTGGTGTTAATTTACG
SARS-CoV-2	10424	10429	ACAATGGTTCACCATCT|GGTGTT|TACCAATGTGCTATGAG
SARS-CoV	10354	10359	ACAATGGTTCACCATCT|GGTGTT|TATCAGTGTGCCATGAG
Virus	Seed start	Seed end	Alignment
HCoV-229E	13084	13089	TGCTCAAAGGAGTTGTT|GGTGTT|TTGACCTTAGACAACCA
HCoV-HKU1	14182	14187	TTGAAGTAGGTTTAGTT|GGTGTT|TTAACTTTAGATAACCA
HCoV-NL63	13003	13008	TTGCTAAAGGTGTTGTT|GGTGTT|TTAACATTAGATAACCA
Virus	Seed start	Seed end	Alignment
HCoV-229E	18847	18852	GTATTCTCAAAAACCTT|GGTGTT|GTCGCCACATATAAGTT
HCoV-NL63	18766	18771	CTATTCTCAAAAATCTC|GGTGTT|GTTGCTACATATAAATT
SARS-CoV	19776	19781	AGATACTCAATAATTTG|GGTGTT|GATATCGCTGCTAATAC
Virus	Seed start	Seed end	Alignment
HCoV-HKU1	15238	15243	GAGCTCGCACTGTAGCA|GGTGTT|TCTATTCTTAGTACTAT
HCoV-NL63	14074	14079	GTGCTAGAACTGTTGGT|GGTGTT|TCTCTGTTGTCTACAAT
HCoV-OC43	14978	14983	GAGCCCGCACTGTTGCT|GGTGTT|TCCATACTTAGTACTAT
Virus	Seed start	Seed end	Alignment
HCoV-HKU1	5021	5026	AATTTGATGTTATTAAC|GGTGTT|AAAACTGTTAAGTATTT
HCoV-OC43	4764	4769	AGTTTTATCAAATTAAT|GGTGTT|AGAACCGTTAAGTATTT
SARS-CoV	4762	4767	--GCGTACAGAGTTA--|GGTGTT|GAATTTCTTAAGCGTGG
Virus	Seed start	Seed end	Alignment
HCoV-NL63	13408	13413	GTAAAGTTTTTATAGAT|GGTGTT|CCACTTGTTACAACTGC
SARS-CoV-2	14449	14454	GAAAAATATTTGTTGAT|GGTGTT|CCATTTGTAGTTTCAAC
SARS-CoV	14379	14384	GAAAAATATTTGTAGAT|GGTGTT|CCTTTTGTTGTTTCAAC
Virus	Seed start	Seed end	Alignment
HCoV-NL63	8324	8329	GCCGTGACTCACATAAA|GGTGTT|TGTTTTGGTTTTGATAA
MERS-CoV	9213	9218	GTGAGTATGCACAAGAG|GGTGTT|TGTATTACCACAAATGG
SARS-CoV-2	9248	9253	GTGAAAGATCAGAAGCT|GGTGTT|TGTGTATCTACTAGTGG
Virus	Seed start	Seed end	Alignment
HCoV-229E	11516	11521	TTAATATGGCACGTAAT|GGTGTT|GTCCCTCTTTCCGTTAT
HCoV-NL63	11435	11440	TGAATTTAGCACGTGAT|GGTGTT|GTGCCATTGTCAGTTAT
Virus	Seed start	Seed end	Alignment
HCoV-229E	15001	15006	GCCGTATTATTTCTGCT|GGTGTT|TTTGTGGATGACATCAC
HCoV-NL63	14920	14925	GTAGGATCTTGTCAGCT|GGTGTT|TTTGTTGATGATGTTGT
Virus	Seed start	Seed end	Alignment
HCoV-229E	15172	15177	ACAAGACTCTTAACGAA|GGTGTT|TTGGAGTCTTTTTCTGT
HCoV-NL63	15091	15096	ACAAAAATTTGAATGAG|GGTGTT|CTTGAATCTTTTTCTGT
Virus	Seed start	Seed end	Alignment
HCoV-229E	16522	16527	GAGTTCTTATCTCTAAA|GGTGTT|ATGGAACCAATTGACTA
HCoV-NL63	16441	16446	GAGTAATGATTACTAAA|GGTGTT|ATGGAGCCTGTTGATTA
Virus	Seed start	Seed end	Alignment
HCoV-229E	1820	1825	ACCACAAAG--CTTAAG|GG-TGTT-|CGTGAA-CGTGGCCTTA
HCoV-NL63	1811	1816	ACTGAAGTT--GTTCGT|GG-TGTT-|CGTGAT-GCTCGCATAA
Virus	Seed start	Seed end	Alignment
HCoV-229E	26532	26537	CAGGTGTTGTGGCCAAT|GGTGTT|AAAGCTAAAGGCTATCC
HCoV-NL63	26934	26939	CAGATCTTGTTCAGAAT|GGTGTT|GATGCCAAAGGTTTTCC
Virus	Seed start	Seed end	Alignment
HCoV-229E	5180	5185	--TGAACAAC--AAGTT|GGTGT------T|ATTGCT-GATAAGGACA
HCoV-NL63	5111	5116	--TGGTAAAC--AATTG|GGTGT------T|GTGAGT-GATGGTGTTG
Virus	Seed start	Seed end	Alignment
HCoV-229E	6191	6196	ACCACAA----AGGACG|GGTGTT|GTTTTAA-AACGTAGT-
HCoV-NL63	6113	6118	TCCTAAA----CGTACA|GGTGTT|ATTTTGA-CACGTAGT-
Virus	Seed start	Seed end	Alignment
HCoV-229E	8120	8125	TGCTTTTGGTAATGCT-|GGTGTT|TGTTATGACAT-TTTTG
HCoV-NL63	8036	8041	TGCTTTTGGAAACACA-|GGTGTT|TGTTATGACTT-TGATG
Virus	Seed start	Seed end	Alignment
HCoV-229E	8645	8650	TTGGTGACCTTTCTGTA|GGTGTT|TGCACTGTTGTTGTGGC
HCoV-NL63	8561	8566	TTGGTGATCTTTCTTAT|GGTGTT|TTTACTGTTGTTTGTGC
Virus	Seed start	Seed end	Alignment
HCoV-HKU1	10973	10978	CTTTGGCTTCAATGACA|GGTGTT|TCTATTGAAACTTTATT
HCoV-NL63	9869	9874	TTTTGGCAGCAAAAACT|GGTGTT|AGTGTTGAACAATTGTT
Virus	Seed start	Seed end	Alignment
HCoV-HKU1	15313	15318	GTATAGCAGCTACCCGA|GGTGTT|CCTGTTGTTATAGGAAC
HCoV-OC43	15053	15058	GTATAGCAGCTACACGT|GGTGTT|CCTGTAGTTATAGGCAC
Virus	Seed start	Seed end	Alignment
HCoV-HKU1	15847	15852	TGATTTTGAGTGATGAT|GGTGTT|GTCTGTTATAACTCTGA
HCoV-NL63	14683	14688	TGATTCTCTCTGATGAC|GGTGTT|GTCTGTTATAACAAGGA
Virus	Seed start	Seed end	Alignment
HCoV-HKU1	20029	20034	TTTGTAGTTCCACTTAT|GGTGTT|TGTAAATACACAGATTT
SARS-CoV-2	19918	19923	CACATATATCTACTATT|GGTGTT|TGTTCTATGACTGACAT
Virus	Seed start	Seed end	Alignment
HCoV-HKU1	22058	22063	AATTA-TTTTTTATGAG|GGTGTT|AATTTTAATCCTTATC-
HCoV-OC43	22657	22662	AATTA-TTTTTTATGAG|GGTGTT|AATTTTACGCCTTATC-
Virus	Seed start	Seed end	Alignment
HCoV-HKU1	23845	23850	CTTTATTACCTAATACT|G-GTGTT|TATGACTTATCTGGTTT
HCoV-OC43	24570	24575	CTATAGCACCACCTACT|G-GTGTT|TATGAATTAAACGGTTA
Virus	Seed start	Seed end	Alignment
HCoV-HKU1	5183	5188	TGCTTACTGTAG---AT|GGTGTT|AATTTTAAATCTATTTC
HCoV-OC43	4926	4931	TGCTAACTGTTG---AT|GGTGTT|AATTTCACTAATAGGTT
Virus	Seed start	Seed end	Alignment
HCoV-HKU1	6596	6601	AAGAGGTTAAGTTAAAG|GGTGTT|AGAAAGACTGTTAAAAT
HCoV-OC43	6336	6341	CAT-TATTAAGTTAAGT|GGTGTT|AAAAAACCATTTAAGGT
Virus	Seed start	Seed end	Alignment
HCoV-HKU1	8495	8500	TTGTAGCTGCTGATTTA|GGTGTT|CTTATACAGAATGGTGC
HCoV-OC43	8235	8240	TTGTGGCAGCTGATTTA|GGTGTT|CTGATTCAAAATTCTGC
Virus	Seed start	Seed end	Alignment
HCoV-HKU1	8864	8869	TTAAAGTTATTGATAAT|GGTGTT|GTTAGAGATATTTCAGT
HCoV-OC43	8604	8609	ATAAAGTTTTAGATAAT|GGTGTT|ATTAGAGATGTTAGCGT
Virus	Seed start	Seed end	Alignment
HCoV-NL63	18589	18594	AAAAAGGGTGTTTTACT|GGTGTT|GATGGTGAGTTACCTGT
MERS-CoV	19622	19627	AACAAGGCCATTTTATT|GGTGTT|GAGGGTGAACTACCTGT
Virus	Seed start	Seed end	Alignment
SARS-CoV-2	17668	17673	TTAAAATGTTTTATAAG|GGTGTT|ATCACGCATGATGTTTC
SARS-CoV	17598	17603	TCAAAATGTTCTACAAA|GGTGTT|ATTACACATGATGTTTC
Virus	Seed start	Seed end	Alignment
SARS-CoV-2	20680	20685	GTCAAGCGTGGCAACCG|GGTGTT|GCTATGCCTAATCTTTA
SARS-CoV	20610	20615	GTCAAGCGTGGCAACCA|GGTGTT|GCGATGCCTAACTTGTA
Virus	Seed start	Seed end	Alignment
SARS-CoV-2	5609	5614	ATGAACAATTTAAGAAA|GGTGTT|CAGAT---ACCTTGTAC
SARS-CoV	5539	5544	ATGATAATCTTAAGACA|GGTGTT|TCCAT---TCCATGTGT

## Sheet: hsa-miR-16-5p|195-5p|424-5p
Virus	Seed start	Seed end	Alignment
HCoV-229E	9812	9817	ATGTGGTTGCATTTCTTTAT|GCTGCT|ATATTGAATGGTTGCACATG
HCoV-NL63	9731	9736	ATGTTGTTGCCTTTTTGTAT|GCTGCT|TTGTTGAATGGTTGTAGGTG
HCoV-OC43	10575	10580	ATTTTGTAGCATGGCTTTAT|GCTGCT|ATACTTAACAATTGTAATTG
SARS-CoV-2	10682	10687	ATGTTTTAGCTTGGTTGTAC|GCTGCT|GTTATAAATGGAGACAGGTG
SARS-CoV	10612	10617	ATGTTTTGGCATGGCTGTAT|GCTGCT|GTTATCAATGGTGATAGGTG
Virus	Seed start	Seed end	Alignment
HCoV-NL63	13741	13746	TCTTCGCACAGAATGGTGAT|GCTGCT|GTTAAAGATTTTGACTTTTA
HCoV-OC43	14645	14650	TCTTTACACAGGATGGTAAT|GCTGCT|ATTACTGATTATAATTATTA
MERS-CoV	14753	14758	TCTTTGCTCAAGATGGTAAT|GCTGCT|ATTACAGATTATAATTACTA
SARS-CoV-2	14782	14787	TCTTTGCTCAGGATGGTAAT|GCTGCT|ATCAGCGATTATGACTACTA
SARS-CoV	14712	14717	TCTTTGCTCAGGATGGCAAC|GCTGCT|ATCAGTGATTATGACTATTA
Virus	Seed start	Seed end	Alignment
HCoV-229E	16213	16218	TGTTCACCGCTTGTTCTCAC|GCTGCT|GTTGATTCGCTCTGTGCAAA
HCoV-HKU1	17290	17295	TTTATACTGCTGCTAGTCAT|GCTGCT|GTAGATGCATTGTGTGAAAA
HCoV-NL63	16132	16137	TTTTTGTTGCTTGTGCCCAT|GCTGCT|GTTGATTCCTTATGTGCAAA
Virus	Seed start	Seed end	Alignment
HCoV-229E	8939	8944	------GTACATTTGAAAGT|GCTGCT|GCAGGAACATTTGTCATTGA
HCoV-NL63	8855	8860	------GTACTTTTGAGAGT|GCTGCT|GCAGGTACATTTGTTCTTGA
SARS-CoV	9727	9732	T---TAGTACCTTCGAGGAG|GCTGCT|TTGTGTACCTTTTTGCTCAA
Virus	Seed start	Seed end	Alignment
HCoV-HKU1	10997	11002	TTTCTATTGAAACTTTATTG|GCTGCT|ATTAAGCG---TCTATATAT
HCoV-OC43	10737	10742	TGTCTTTGGAAACACTGTTG|GCTGCT|ATTAAGCG---TCTTAAGAA
SARS-CoV	10780	10785	TTGCCGTCTTAGATATGTGT|GCTGCT|TTGAAAGAGCTGCTGCAGAA
Virus	Seed start	Seed end	Alignment
HCoV-OC43	14426	14431	TAAAAGACTTGCTTTTATAT|GCTGCT|GATCCAGCTTTGCATGTAGC
SARS-CoV-2	14563	14568	TTAAGGAATTACTTGTGTAT|GCTGCT|GACCCTGCTATGCACGCTGC
SARS-CoV	14493	14498	TCAAGGAACTTTTAGTGTAT|GCTGCT|GATCCAGCTATGCATGCAGC
Virus	Seed start	Seed end	Alignment
MERS-CoV	29292	29297	AAGTAATCACTAAGAAAGAT|GCTGCT|GCTGCTAAAAATAAGATGCG
SARS-CoV-2	29024	29029	AAACTGTCACTAAGAAATCT|GCTGCT|GAGGCTTCTAAGAAGCCTCG
SARS-CoV	28873	28878	AAACTGTCACTAAGAAATCT|GCTGCT|GAGGCATCTAAAAAGCCTCG
Virus	Seed start	Seed end	Alignment
HCoV-229E	11375	11380	TTAACAGAATGGCTGAACAA|GCTGCT|GCAGCTATGTACAAAGAAGC
HCoV-NL63	11294	11299	TTAATAGAATGGCTGAACAA|GCTGCT|ACTCAGATGTATAAAGAAGC
Virus	Seed start	Seed end	Alignment
HCoV-229E	15277	15282	AGAAGTCTACAGTATTACAA|GCTGCT|GGTCTTTGTGTAGTATGTGG
HCoV-NL63	15196	15201	AAAATTCTACAATATTGCAA|GCTGCT|GGTTTATGTGTTGTTTGTGG
Virus	Seed start	Seed end	Alignment
HCoV-229E	18019	18024	TGCAGAGTCATATTATGCGT|GCTGCT|ATTAAATTGTACAACCCTAA
MERS-CoV	18956	18961	TTGAGCGCAACGTCGTACGT|GCTGCT|CTTCTTGCCGGTTCATTTGA
Virus	Seed start	Seed end	Alignment
HCoV-229E	4199	4204	ACTTTGACTTTATTGTAAAT|GCTGCT|AATGAGAACCTTGCTCATGG
HCoV-NL63	4148	4153	CTTTTGACTTTGTTGTCAAT|GCTGCT|AATGAAAATCTCTTGCATGG
Virus	Seed start	Seed end	Alignment
HCoV-229E	8102	8107	AATTTTTACA----CTACAA|GCTGCT|TTTGGTAATGCT-GGTGTTT
HCoV-NL63	8018	8023	TGTTTTTACA----TTACAG|GCTGCT|TTTGGAAACACA-GGTGTTT
Virus	Seed start	Seed end	Alignment
HCoV-OC43	9840	9845	ATACTGCTGCATATAGGGAG|GCTGCT|TGCTCTCAGTTGGCTAAAGC
SARS-CoV-2	9950	9955	ATACAACTAGCTACAGAGAA|GCTGCT|TGTTGTCATCTCGCAAAGGC
Virus	Seed start	Seed end	Alignment
MERS-CoV	16293	16298	ACCATTTCTCTGCTGTAAAT|GCTGCT|ATGATCATGTTATAGCAACT
SARS-CoV	16252	16257	ACCATTCCTATGTTGCAAGT|GCTGCT|ATGACCATGTCATTTCAACA
Virus	Seed start	Seed end	Alignment
SARS-CoV-2	1883	1888	ATTTGC-------ATCAGAG|GCTGCT|CGTGTTGTACGATCAATTTT
SARS-CoV	1882	1887	TTTTCC-------CTCACAG|GCTGCT|GGTGTTATCAGATCAATTTT
Virus	Seed start	Seed end	Alignment
SARS-CoV-2	19858	19863	ATAATTTGGGTGTGGACATT|GCTGCT|AATACTGTGATCTGGGACTA
SARS-CoV	19788	19793	ATAATTTGGGTGTTGATATC|GCTGCT|AATACTGTAATCTGGGACTA
Virus	Seed start	Seed end	Alignment
SARS-CoV-2	24635	24640	TCAGAGCTTCTGCTAATCTT|GCTGCT|ACTAAAATGTCAGAGTGTGT
SARS-CoV	24510	24515	TCAGGGCTTCTGCTAATCTT|GCTGCT|ACTAAAATGTCTGAGTGTGT
Virus	Seed start	Seed end	Alignment
SARS-CoV-2	26724	26729	AGCTTGTTT----TGTGCTT|GCTGCT|GTTTAC---AGAATAAATTG
SARS-CoV	26596	26601	TGCTTGTTT----TGTGCTT|GCTGCT|GTCT-A-C-AGAATTAATTG
Virus	Seed start	Seed end	Alignment
SARS-CoV-2	28939	28944	GATGCTGCTCTTGCTTTGCT|GCT---GCT|TGACAGATTGAACCAGCTTG
SARS-CoV	28788	28793	GAAACTGCCCTCGCGCTATT|GCT---GCT|AGACAGATTGAACCAGCTTG
Virus	Seed start	Seed end	Alignment
SARS-CoV-2	5384	5389	ACAGAGCAAGGGCTGGTGAA|GCTGCT|AACTTTTGTGCACTTATCTT
SARS-CoV	5314	5319	ATAGAGCCCGTGCTGGTGAT|GCTGCT|AACTTTTGTGCACTCATACT
Virus	Seed start	Seed end	Alignment
SARS-CoV-2	6554	6559	TTGGCCACACAGATCTAATG|GCTGCT|TATGTAGACAATTCTAGTCT
SARS-CoV	6484	6489	TAGGTCATGAGGATCTTATG|GCTGCT|TATGTGGAAAACACAAGCAT
Virus	Seed start	Seed end	Alignment
SARS-CoV-2	7007	7012	GTTCTTTAATCTACTCAACC|GCTGCT|TTAGGTGTTTTAATGTCTAA
SARS-CoV	6937	6942	GTTCTCTAATCTGTGTAACT|GCTGCT|TTTGGTGTACTCTTATCTAA
Virus	Seed start	Seed end	Alignment
SARS-CoV-2	9011	9016	CAACATCAGCTTGTGTTTTG|GCTGCT|GAATGTACAATTTTTAAAGA
SARS-CoV	8941	8946	CTACCTCTGCTTGCGTTCTT|GCTGCT|GAGTGTACAATTTTTAAGGA

## Sheet: hsa-miR-3065-5p
Virus	Seed start	Seed end	Alignment
HCoV-229E	12927	12932	GAGATATTGGTTCTTACTGG|TTGTTG|TAGTACTGATTACTTTGAAA
HCoV-NL63	12846	12851	GAAGTATTAGTTTTAACTGG|TTGTTG|TGACAATTCTTATTTTGATA
SARS-CoV-2	13890	13895	GAAATACTTGTCACATACAA|TTGTTG|TGATGATGATTATTTCAATA
Virus	Seed start	Seed end	Alignment
HCoV-229E	13079	13084	CGAAATGGTGCTCAAAGGAG|TTGTTG|GTGTTTTGACCTTAGACAAC
HCoV-NL63	12998	13003	TGCGATGGTTGCTAAAGGTG|TTGTTG|GTGTTTTAACATTAGATAAC
SARS-CoV-2	14042	14047	TGCCATGCGAAATGCTGGTA|TTGTTG|GTGTACTGACATTAGATAAT
Virus	Seed start	Seed end	Alignment
HCoV-229E	16388	16393	ACCTGAAGTTAATGCAGACA|TTGTTG|TCGTGGATGAGGTGTCTATG
HCoV-HKU1	17465	17470	ACCAGAGTTGGTTACAGATA|TTGTTG|TTGTTGATGAAGTTAGTATG
HCoV-OC43	17205	17210	ACCTGAGATGGTGACTGATA|TTGTTG|TTGTAGATGAAGTTAGTATG
Virus	Seed start	Seed end	Alignment
HCoV-229E	19519	19524	TTTGTACTTACATGGATTTG|TTGTTG|GATGATTTTGTTTCTGTATT
HCoV-NL63	19426	19431	TTTGTACTTATATGGATTTG|TTGTTG|GACGACTTTGTTACTATACT
HCoV-OC43	20450	20455	TTTGCACTGTTATAGATATT|TTGTTG|GATGATTTTGTGGCTCTTGT
Virus	Seed start	Seed end	Alignment
HCoV-HKU1	13731	13736	GGTTTATATTATAAAGTGAA|TTGTTG|CCGTTTTCAGCGTATAGATG
HCoV-OC43	13471	13476	GGTTTACATTTAAAAGTTAA|TTGTTG|CCGTTTTCAGCGTGTTGATG
SARS-CoV-2	13596	13601	GCTAAATTCCTAAAAACTAA|TTGTTG|TCGCTTCCAAGAAAAGGACG
Virus	Seed start	Seed end	Alignment
HCoV-HKU1	14069	14074	TAAGAAAGATTGGTATGATT|TTGTTG|AAAATCCTGATATTATTAAT
HCoV-OC43	13809	13814	TAAGAAGGATTGGTATGATT|TTGTTG|AAAATCCTGATATTATTAAT
MERS-CoV	13905	13910	AAATAAACTCTGGTTTGATT|TTGTTG|AAAATCCCAGTGTTATTGGT
Virus	Seed start	Seed end	Alignment
HCoV-HKU1	14582	14587	TTTTGTAGATGGTGTACCGT|TTGTTG|TTTCTATTGGTTACCATTAC
HCoV-OC43	14322	14327	TTTTGTGGATGGTGTGCCTT|TTGTTG|TTTCAATTGGCTACCATTAT
SARS-CoV	14389	14394	ATTTGTAGATGGTGTTCCTT|TTGTTG|TTTCAACTGGATACCATTTT
Virus	Seed start	Seed end	Alignment
HCoV-HKU1	15495	15500	TTGGCCCGCAAACATGAATT|TTGTTG|TTCACATGGTGATAGATTTT
HCoV-NL63	14331	14336	TTGGGCTCTAAGCATGTTAA|TTGTTG|TACTGCAACAGATAGGTTTT
MERS-CoV	15343	15348	TTAGCTCGTAAACATGGCAC|TTGTTG|TACTACAAGGGACAGATTTT
Virus	Seed start	Seed end	Alignment
HCoV-HKU1	17468	17473	AGAGTTGGTTACAGATATTG|TTGTTG|TTGATGAAGTTAGTATGCTT
HCoV-NL63	16310	16315	TGAGTGTAATGCTGATATCG|TTGTTG|TAGATGAAGTTTCAATGTGT
HCoV-OC43	17208	17213	TGAGATGGTGACTGATATTG|TTGTTG|TAGATGAAGTTAGTATGCTT
Virus	Seed start	Seed end	Alignment
HCoV-NL63	1527	1532	GATGCAATCTGGGATGC-TT|TTGTTG|CCGCTATTAAGCTT----GT
SARS-CoV-2	1653	1658	AGAGAAAGTCAACATCAATA|TTGTTG|GTGACTTTAAACTT-AATGA
SARS-CoV	1652	1657	TGAACGTGTTAACATTAACA|TTGTTG|GCGATTTTCATTTG-AATGA
Virus	Seed start	Seed end	Alignment
HCoV-NL63	17336	17341	TTTTTCAAATGGTGTTAATT|TTGTTG|TGCAAACTGAAGGTTGTGTG
HCoV-OC43	18255	18260	ATTTTCCACAGGAATTGATT|TTGTTG|TGGAAGCCACTGGTTTGTTT
MERS-CoV	18351	18356	ATTTTCAACTGGTGTGAACT|TTGTTG|TTCAGCCAGTTGGTGTTGTA
Virus	Seed start	Seed end	Alignment
HCoV-229E	10295	10300	TTTTGTTTTTGCAAGTGTTT|TTGTTG|CCTTCAATTATTGTGGCTGC
MERS-CoV	11148	11153	ACACCTTTTTGACACTTTTC|TTGTTG|CCTGTGGCTATTTGTTTGAC
Virus	Seed start	Seed end	Alignment
HCoV-229E	10440	10445	TAACATTTTTATTTGTCTTT|TTGTTG|CACTGTTGC-ATACTTGGCG
HCoV-NL63	10359	10364	TAATGTTTTGGTCTGTTTAT|TTGTTG|TATTTTTAC-ACACATGGCG
Virus	Seed start	Seed end	Alignment
HCoV-229E	1084	1089	TGGACCGGTTTTAAATCCTC|TTGTTG|CAAC----------GTGATC
HCoV-NL63	1075	1080	TGGGATGGTTACTTATCTTC|TTGTTG|TGGC----------ACACCT
Virus	Seed start	Seed end	Alignment
HCoV-229E	11214	11219	-TTTGTTGGTATGCCATCTT|TTGTTG|CATATGAAACAGCAAGACAA
HCoV-HKU1	12279	12284	GTTTGTAAATATGGCTAGTT|TTGTTG|AATATGAAGTCGCAAAGAAA
Virus	Seed start	Seed end	Alignment
HCoV-229E	12451	12456	ACTGTTTGTAAAGTTTGTGG|TTGTTG|GCTTAATCATGGCTGTACAT
HCoV-NL63	12370	12375	AATGTGTGTAATGTTTGTGG|TTGTTG|GTTGGGACACGGGTGTGCTT
Virus	Seed start	Seed end	Alignment
HCoV-229E	13958	13963	CTGTATTACATCTAGAGAGG|TTGTTG|TTACAAACCTTAATAAAAGC
HCoV-NL63	13877	13882	CTGTATTAAGGCATGTGAAG|TTGTTG|TAACAAATCTTAATAAGAGT
Virus	Seed start	Seed end	Alignment
HCoV-229E	17736	17741	AATTCTGTTAGTAATGACTA|TTGTTG|CTTTAAACATGCATTGGGCT
HCoV-NL63	17655	17660	AATTCAGTTAGTAATGAATA|TTGTTG|TTTTAAACATGCATTGGGTT
Virus	Seed start	Seed end	Alignment
HCoV-229E	19372	19377	CTACTCTAGGCGGTTTACAC|TTGTTG|ATTTCACAAGTACGTCTGAG
HCoV-NL63	19279	19284	CTACATTAGGAGGTCTTCAT|TTGTTG|ATATCACAGTTTAGGCTTAG
Virus	Seed start	Seed end	Alignment
HCoV-229E	19516	19521	CTGTTTGTACTTACATGGAT|TTGTTG|TTGGATGATTTTGTTTCTGT
HCoV-NL63	19423	19428	TTGTTTGTACTTATATGGAT|TTGTTG|TTGGACGACTTTGTTACTAT
Virus	Seed start	Seed end	Alignment
HCoV-229E	20441	20446	TTGCAAACACAAAGCGACTG|TTGTTG|TGCAATTAAAGGATAGTGAT
HCoV-NL63	20348	20353	ATGTAAACATAAAGCCACTG|TTGTTG|TTACACTTAAAGATAGTGAT
Virus	Seed start	Seed end	Alignment
HCoV-229E	24034	24039	TTAGA-------------GG|TTGTTG|TGAATCAACT----------
HCoV-HKU1	26374	26379	TTCAAAATGCTCCTTATGGT|TTGTTG|TTTATGCATT--TTAGTTAT
Virus	Seed start	Seed end	Alignment
HCoV-229E	3852	3857	TAA------TCCTGTTTCTT|TTGTTG|TTAAACCAGTCTGCTCATCA
HCoV-OC43	4093	4098	TAAGCTTGTTAAAGCAGAAG|TTGTTG|TAAACCCTGCTAATGGCCAT
Virus	Seed start	Seed end	Alignment
HCoV-229E	4365	4370	TAGCCTTAGAATTTTTAATG|TTGTTG|G-TCCACGCAAGGGTAAA--
HCoV-NL63	4314	4319	AAAATTCAACGTATTTAATG|TTGTTG|G-TCCGCGAACTGGTAAA--
Virus	Seed start	Seed end	Alignment
HCoV-229E	5392	5397	A-----ACTAGTGATAATAA|T-----TGTTG|GGTGAATGCTGTTTG--TAT
HCoV-NL63	5317	5322	G-----ACCACCGACAATAA|T-----TGTTG|GGTTAATGCAACTTG--TAT
Virus	Seed start	Seed end	Alignment
HCoV-229E	6591	6596	GAGATGCTTCTTGCTGTATT|TTGTTG|CT-CAGATGATAA-----GC
HCoV-NL63	6519	6524	GCGTTTTGGACTTTTATATT|TTGTTG|CA-CAATTTATTA-----GT
Virus	Seed start	Seed end	Alignment
HCoV-229E	7214	7219	CTAGTGTTTACTTTTCACAG|TTGTTG|TGTAGGCCCATTAAATTAGT
HCoV-NL63	7142	7147	CTTGTGTTTATTTTTCTCAA|TTGTTG|TGTGAACCTATAAAGTTGGT
Virus	Seed start	Seed end	Alignment
HCoV-HKU1	13131	13136	CACTTTAGCTAGAGGGTGGG|TTGTTG|GTACTTTATCTTCAACAATT
HCoV-OC43	12871	12876	CACACTAGCAAGAGGCTGGG|TTGTTG|GTACAATTTCTTCTACAGTT
Virus	Seed start	Seed end	Alignment
HCoV-HKU1	13784	13789	TAATAAATTGGATAAGTTCT|TTGTTG|TCAAAAGAACTAATTTAGAA
HCoV-OC43	13524	13529	TGATAAATTAGATCAGTTCT|TTGTTG|TTAAGAGGACAGATCTGACT
Virus	Seed start	Seed end	Alignment
HCoV-HKU1	16091	16096	AATTTTAGGAGCTGGTTGTT|TTGTTG|ATGATTTATTGAAGACTGAC
HCoV-NL63	14927	14932	GATCTTGTCAGCTGGTGTTT|TTGTTG|ATGATGTTGTTAAGACAGAT
Virus	Seed start	Seed end	Alignment
HCoV-HKU1	18840	18845	TCTAGAACTGGTTATTATGG|TTGTTG|GCGCCATAGTTATACTTGTG
HCoV-OC43	18580	18585	TCTAGAACTGGTTACTATGG|TTGTTG|GCGCCATAGTGTTACATGTG
Virus	Seed start	Seed end	Alignment
HCoV-HKU1	22545	22550	CAATTTGTACCTGTA-CAGG|TTGTTG|ATTCTAGATGGAAC------
HCoV-OC43	23216	23221	GATTTTACGCCTGTA-CAGG|TTGTTG|ATTCGCGGTGGAAC------
Virus	Seed start	Seed end	Alignment
HCoV-HKU1	25706	25711	TAAACTTTCAGATGTTGGTT|TTGTTG|AAGCTTATAACAATTGTA--
HCoV-OC43	26404	26409	AAAGTTATCTGATGTCGGTT|TTGTTG|AGGCTTATAATAATTGTA--
Virus	Seed start	Seed end	Alignment
HCoV-HKU1	26952	26957	TGTTTTAGTAAATGTCATAA|TTGTTG|TGATGAGTATGGTGGTCA--
HCoV-OC43	27644	27649	TGTTTTAAGAAATGTGGTGG|TTGTTG|TGATGATTATACTGGATA--
Virus	Seed start	Seed end	Alignment
HCoV-HKU1	3795	3800	GGTGGGTTATAATCAAAGTT|TTG---TTG|ATTATTTACTGACCACTATT
HCoV-OC43	3538	3543	GCAACAGTATAGTCAGTTGT|TTG---TTG|ATACCTTGGTTAATAAGATA
Virus	Seed start	Seed end	Alignment
HCoV-HKU1	6300	6305	---TAATGTAGATTTGCCGT|TTGTTG|AGTACAAAGTAACAGTCTGG
HCoV-OC43	6046	6051	---TGATAGCTCTAAAGAGT|TTGTTG|AATATAAGATTACTGAGTGG
Virus	Seed start	Seed end	Alignment
HCoV-HKU1	7068	7073	TATATTTATAAAAGGTTTTC|TTGTTG|T-----AGCCACTGTGTTTT
MERS-CoV	6837	6842	TATGCAC---AACTATGGTA|TTGTTG|T-C---TTCTGTGTATCACT
Virus	Seed start	Seed end	Alignment
HCoV-HKU1	9594	9599	TGGAGCTATATTGGCTATAG|TTGTTG|TCTTGGTTTTTTATTATTTA
HCoV-OC43	9334	9339	TGGTGCTATACTCGCTGTAA|TTGTTG|TTTTGGTGTTTTATTACCTA
Virus	Seed start	Seed end	Alignment
HCoV-HKU1	9672	9677	TAGTGTTGTAGTTATAAATG|TTGTTG|TTTGGTGTATTAATTTTCTT
MERS-CoV	9475	9480	CCAGTGTGCTGTAATTGCTG|TTGTTG|CTGCTGTTCTTAATAGC-TT
Virus	Seed start	Seed end	Alignment
HCoV-NL63	15665	15670	TTTTGCAACTCTTAAAGAGG|TTGTTG|GACCTAAAGAATTGCTTCTT
MERS-CoV	16677	16682	TATTGCCACCATCAAAGAAA|TTGTTG|GTGAGCGCCAACTATTACTT
Virus	Seed start	Seed end	Alignment
HCoV-NL63	7929	7934	TAGTGATAAATGTCCTATAG|TTGTTG|GTGTTTCAG---AGCGTA--
HCoV-OC43	8728	8733	CAGTATGGCTTGTCCCATTG|TTGTTG|CTGTAATAGATCAGGATTTT
Virus	Seed start	Seed end	Alignment
HCoV-OC43	10116	10121	CTAATCCAGATTATACAAAT|TTGTTG|TGTAGAGTAACATCAAGTGA
MERS-CoV	10188	10193	CTGATCCTAATTATGATGCC|TTGTTG|ATTTCTATGACTAATCATAG
Virus	Seed start	Seed end	Alignment
HCoV-OC43	11025	11030	TG-TTATAAGTTTGGCCATG|TTGTTG|GTTAAGCATAAGCATCTTTA
MERS-CoV	11109	11114	TGACTATGGCCTTCGTTATG|TTGTTG|GTTAAACACAAACACACCTT
Virus	Seed start	Seed end	Alignment
MERS-CoV	14412	14417	ACCCATAGTCCGAAAGATCT|TTGTTG|ATGGCGTGCCATTTGTAGTA
SARS-CoV-2	14441	14446	ACCACTAGTGAGAAAAATAT|TTGTTG|ATGGTGTTCCATTTGTAGTT
Virus	Seed start	Seed end	Alignment
MERS-CoV	8152	8157	TGATGTTGAGACCAATGAAA|TTGTTG|ACTCTGTGCAGTATGCTCAT
SARS-CoV-2	8217	8222	AGATGTAGAAACTAAAGATG|TTGTTG|AATGTCTTAAATTGTCACAT
Virus	Seed start	Seed end	Alignment
SARS-CoV-2	10608	10613	AGGTAACTTTTATGGACCTT|TTGTTG|ACAGGCAAACAGCACAAGCA
SARS-CoV	10538	10543	AGGTAAATTCTATGGTCCAT|TTGTTG|ACAGACAAACTGCACAGGCT
Virus	Seed start	Seed end	Alignment
SARS-CoV-2	11795	11800	CCTTCAAACTCAACATTAAA|TTGTTG|GGTGTTGGTGGCAAACCTTG
SARS-CoV	11725	11730	CTTTCAAGCTTAACATTAAG|TTGTTG|GGTATTGGAGGTAAACCATG
Virus	Seed start	Seed end	Alignment
SARS-CoV-2	14864	14869	ACTACTATTTGTAGTTGAAG|TTGTTG|ATAAGTACTTTGATTGTTAC
SARS-CoV	14794	14799	ACTCCTATTCGTAGTTGAAG|TTGTTG|ATAAATACTTTGATTGTTAC
Virus	Seed start	Seed end	Alignment
SARS-CoV-2	17579	17584	TCGGCGTTGTCCTGCTGAAA|TTGTTG|ACACTGTGAGTGCTTTGGTT
SARS-CoV	17509	17514	TCGCCGTTGTCCTGCTGAAA|TTGTTG|ACACTGTGAGTGCTTTAGTT
Virus	Seed start	Seed end	Alignment
SARS-CoV-2	1770	1775	TTATAAAGCATTCAAACAAA|TTGTTG|AATCCTGTGGTAATTTTAAA
SARS-CoV	1769	1774	TTACAAGTCTTTCAAAACCA|TTGTTG|AGTCCTGCGGTAACTATAAA
Virus	Seed start	Seed end	Alignment
SARS-CoV-2	27701	27706	TTACTCTCCAATTTTTCTTA|TTGTTG|CGGCAATAGTGTTTATAACA
SARS-CoV	27583	27588	CTACTCGCCACTTTTTCTCA|TTGTTG|CTGCTCTAGTATTTTTAATA
Virus	Seed start	Seed end	Alignment
SARS-CoV-2	8187	8192	AGCAGCTCG---GCAAGGGT|TTGTTG|ATTCAGATGTAGAAACTAAA
SARS-CoV	8117	8122	AGCTGCCCG---ACAAGGTG|TTGTTG|ATACCGATGTTGACACAAAG

## Sheet: hsa-miR-421
Virus	Seed start	Seed end	Alignment
HCoV-229E	16218	16223	ACCGCTTGTTCTCACGCTGC|TGTTGA|TTCGCTCTGTGCAAAAGCTG
HCoV-NL63	16137	16142	GTTGCTTGTGCCCATGCTGC|TGTTGA|TTCCTTATGTGCAAAAGCTA
HCoV-OC43	17035	17040	ACAGCGGCCAGCCATGCAGC|TGTTGA|CGCATTGTGTGAAAAAGCAT
MERS-CoV	17146	17151	ACAGCATGTTCACACGCAGC|TGTTGA|TGCTTTGTGTGAAAAAGCTT
SARS-CoV-2	17175	17180	ACAGCTTGCTCTCATGCCGC|TGTTGA|TGCACTATGTGAGAAGGCAT
SARS-CoV	17105	17110	ACGGCATGCTCTCATGCAGC|TGTTGA|TGCCCTATGTGAAAAGGCAT
Virus	Seed start	Seed end	Alignment
HCoV-229E	14304	14309	TTAAAGAACCTGATGGCCGA|TGTTGA|TGATCCTAAATTGATGGGAT
HCoV-HKU1	15387	15392	TTACGTCATCTTATAAAGGA|TGTTGA|CAACCCTGTTCTTATGGGTT
HCoV-NL63	14223	14228	TTGCGTACTTTAATTGATGG|TGTTGA|AAACCCTATGCTTATGGGTT
HCoV-OC43	15127	15132	TTACGCCGCCTTATTAAAGA|TGTTGA|CAATCCTGTACTTATGGGTT
MERS-CoV	15235	15240	CTTAAAACATTGTACAAAGA|TGTTGA|TAATCCGCATCTTATGGGTT
Virus	Seed start	Seed end	Alignment
HCoV-229E	14688	14693	AATTGCTATAGAAATAGTAA|TGTTGA|TGAATCTTTTGTGGATGACT
HCoV-HKU1	15771	15776	AATGTTTATCGTACAGATTA|TGTTGA|TTATACATTTGTTAATGAGT
HCoV-NL63	14607	14612	AATTGTTATAGGTTAACTAG|TGTTGA|AGAGTCATTCATTGATGATT
SARS-CoV-2	15648	15653	TGTCTCTATAGAAATAGAGA|TGTTGA|CACAGACTTTGTGAATGAGT
SARS-CoV	15578	15583	TGTCTCTATAGAAATAGGGA|TGTTGA|TCATGAATTCGTGGATGAGT
Virus	Seed start	Seed end	Alignment
HCoV-HKU1	8365	8370	TGTTGTTCCATTGATTCAGA|TGTTGA|AACAAGATTTATTACTAAAT
HCoV-OC43	8105	8110	AGTTGTTCTATTGATTCAGA|TGTTGA|TACTAAGTGTTTAGCTGATT
MERS-CoV	8135	8140	CCCGCAGGTGTGGAGTCTGA|TGTTGA|GACCAATGAAATTGTTGACT
SARS-CoV	8130	8135	CAAGGTGTTGTTGATACCGA|TGTTGA|CACAAAGGATGTTATTGAAT
Virus	Seed start	Seed end	Alignment
HCoV-NL63	16794	16799	TTAGGACTTCAAATTCAAAC|TGTTGA|TTCTTCTCAAGGTAGTGAGT
MERS-CoV	17803	17808	CTGGGTCTTACCACTCAGAC|TGTTGA|TTCCTCACAGGGTTCAGAAT
SARS-CoV-2	17832	17837	TTGGGACTACCAACTCAAAC|TGTTGA|TTCATCACAGGGCTCAGAAT
SARS-CoV	17762	17767	TTAGGATTGCCTACGCAGAC|TGTTGA|TTCATCACAGGGTTCTGAAT
Virus	Seed start	Seed end	Alignment
HCoV-HKU1	14070	14075	AAGAAAGATTGGTATGATTT|TGTTGA|AAATCCTGATATTATTAATA
HCoV-OC43	13810	13815	AAGAAGGATTGGTATGATTT|TGTTGA|AAATCCTGATATTATTAATG
MERS-CoV	13906	13911	AATAAACTCTGGTTTGATTT|TGTTGA|AAATCCCAGTGTTATTGGTG
Virus	Seed start	Seed end	Alignment
HCoV-HKU1	18435	18440	AGAGGTTGGGTTGGTTTTGA|TGTTGA|GGGCGCTCATGCTACTCGCG
HCoV-NL63	17256	17261	CGTGGTTGGTTGGGTATGGA|TGTTGA|AAGTGCTCATGTTTGTGGCG
MERS-CoV	18271	18276	CGAAGCTGGATAGGCTTCGA|TGTTGA|GGGTGCTCATGCTTCCCGTA
Virus	Seed start	Seed end	Alignment
HCoV-HKU1	22546	22551	AATTTGTACCTGTA-CAGGT|TGTTGA|TTCTAGATGGAAC-------
HCoV-OC43	23217	23222	ATTTTACGCCTGTA-CAGGT|TGTTGA|TTCGCGGTGGAAC-------
SARS-CoV	22316	22321	ATGGTACAATCACA-GATGC|TGTTGA|TTGTTCTCAAAATCCACTTG
Virus	Seed start	Seed end	Alignment
HCoV-229E	11026	11031	TCAAAGGAGTGGGCATATTG|TGTTGA|AATGCACAATAAAA------
HCoV-NL63	10945	10950	TCTAGTGAATGGGCTTATTG|TGTTGA|TTTACACAATAAGA------
Virus	Seed start	Seed end	Alignment
HCoV-229E	11485	11490	CGACGTTTGGACATGTCTAG|TGTTGA|CACTATCCTTAATATGGCAC
HCoV-NL63	11404	11409	AGACGTTTGGATATGTCTAG|TGTTGA|AACTGTTTTGAATTTAGCAC
Virus	Seed start	Seed end	Alignment
HCoV-229E	12151	12156	TTAACACATTGTTCTTTTGC|TGTTGA|CCCAGCTGCAGCCTATCTTG
HCoV-NL63	12070	12075	TTAACTGCTTGTGCTTTTTC|TGTTGA|TCCAGCAACTACTTACTTGG
Virus	Seed start	Seed end	Alignment
HCoV-229E	13374	13379	CAGGATTATCATCCTGATTG|TGTTGA|TTGCCATGACGAGATGTGTA
HCoV-OC43	14197	14202	ATGCCATATCATCCTAACAC|TGTTGA|TTGTCAGGATGATCGGTGTA
Virus	Seed start	Seed end	Alignment
HCoV-229E	18516	18521	GCTAATCTCTATAGAGCATA|TGTTGA|GTCATATAACATTTTTACTC
HCoV-NL63	18435	18440	GCAAATTTGTATCAAAAATA|TGTTGA|GGCATATAATACATTTACAC
Virus	Seed start	Seed end	Alignment
HCoV-229E	19373	19378	TACTCTAGGCGGTTTACACT|TGTTGA|TTTCACAAGTACGTCTGAGT
HCoV-NL63	19280	19285	TACATTAGGAGGTCTTCATT|TGTTGA|TATCACAGTTTAGGCTTAGT
Virus	Seed start	Seed end	Alignment
HCoV-HKU1	12970	12975	GTTTATGCTGTTCTTAGTGA|TGTTGA|TGGTCTTAAGTATACTAAGA
HCoV-OC43	12710	12715	GTTTATGCTATACTTAGTGA|TGTTGA|TGGTCTTAAGTATACAAAAA
Virus	Seed start	Seed end	Alignment
HCoV-HKU1	16092	16097	ATTTTAGGAGCTGGTTGTTT|TGTTGA|TGATTTATTGAAGACTGACA
HCoV-NL63	14928	14933	ATCTTGTCAGCTGGTGTTTT|TGTTGA|TGATGTTGTTAAGACAGATG
Virus	Seed start	Seed end	Alignment
HCoV-HKU1	17588	17593	ATTACCTGCACCACGTGTGC|TGTTGA|GCAAGGGTTCTTTAGAACCT
MERS-CoV	17439	17444	GTTGCCAGCTCCTAGGACTT|TGTTGA|CTAGAGGCACATTGGAACCA
Virus	Seed start	Seed end	Alignment
HCoV-HKU1	19314	19319	TGTATGTTTTGGAATTGTAA|TGTTGA|TAAATATCCATCTAATTCAA
HCoV-NL63	18129	18134	TGTTTATTCTGGAATTGTAA|TGTTGA|TATGTATCCAGAATTTTCAA
Virus	Seed start	Seed end	Alignment
HCoV-HKU1	20778	20783	AGTAAAGTTGTTAATATTAA|TGTTGA|TTTTAAGGATTTTCAATTTA
HCoV-OC43	20521	20526	AGTAAGGTTGTTAATGTTAA|TGTTGA|TTTTAAAGATTTTCAGTTTA
Virus	Seed start	Seed end	Alignment
HCoV-HKU1	23778	23783	A---------TTACTAATGC|TGTTGA|TTGTTCTAGTAGT-TTCTTT
HCoV-OC43	24503	24508	A---------TTTTTAATGC|TGTTGA|TTGTATGAGTGAT-TTTATG
Virus	Seed start	Seed end	Alignment
HCoV-HKU1	24804	24809	AGTTTTTACTGA-TG-TTTG|TGTTGA|TT------ACGACCTTTATG
HCoV-NL63	23141	23146	TGGTTTGGGTAC-TG-TTGA|TGTTGA|CT------ATAAGTCTT---
Virus	Seed start	Seed end	Alignment
HCoV-HKU1	25707	25712	AAACTTTCAGATGTTGGTTT|TGTTGA|AGCTTATAACAATTGTA---
HCoV-OC43	26405	26410	AAGTTATCTGATGTCGGTTT|TGTTGA|GGCTTATAATAATTGTA---
Virus	Seed start	Seed end	Alignment
HCoV-HKU1	3796	3801	GTGGGTTATAATCAAAGTTT|TG---TTGA|TTATTTACTGACCACTATTC
HCoV-OC43	3539	3544	CAACAGTATAGTCAGTTGTT|TG---TTGA|TACCTTGGTTAATAAGATAC
Virus	Seed start	Seed end	Alignment
HCoV-HKU1	6301	6306	--TAATGTAGATTTGCCGTT|TGTTGA|GTACAAAGTAACAGTCTGGC
HCoV-OC43	6047	6052	--TGATAGCTCTAAAGAGTT|TGTTGA|ATATAAGATTACTGAGTGGC
Virus	Seed start	Seed end	Alignment
HCoV-NL63	17850	17855	CATGATTGTTTTGTCAAAAA|TGTTGA|TTGGACTGTAACGTACCCCT
SARS-CoV-2	18906	18911	CACGAGTGCTTTGTTAAGCG|TGTTGA|CTGGACTATTGAATATCCTA
Virus	Seed start	Seed end	Alignment
HCoV-NL63	18591	18596	AAAAAAGGGTGTTTTACTGG|TGTTGA|TGGTGAGTTACCTGTTGCAG
MERS-CoV	19624	19629	AAACAAGGCCATTTTATTGG|TGTTGA|GGGTGAACTACCTGTAGCTG
Virus	Seed start	Seed end	Alignment
HCoV-NL63	18651	18656	GTTTTTGTTCGCTATGGCGA|TGTTGA|CAACTTGGTTTTTACAAATA
SARS-CoV-2	19731	19736	GTTTACACAAAAGTTGATGG|TGTTGA|TGTAGAATTGTTTGAAAATA
Virus	Seed start	Seed end	Alignment
HCoV-NL63	9139	9144	ATGGCACAACCATCTGGTTG|TGTTGA|GAGATGTGTGGTTCGCGTCT
MERS-CoV	10055	10060	ATGTCACATCCCAGTGGAGA|TGTTGA|GGCTTGTATGGTTCAGGTTA
Virus	Seed start	Seed end	Alignment
MERS-CoV	14413	14418	CCCATAGTCCGAAAGATCTT|TGTTGA|TGGCGTGCCATTTGTAGTAT
SARS-CoV-2	14442	14447	CCACTAGTGAGAAAAATATT|TGTTGA|TGGTGTTCCATTTGTAGTTT
Virus	Seed start	Seed end	Alignment
MERS-CoV	18085	18090	TATGCACCAACATATGTTAG|TGTTGA|TGACAAGTATAAGACGAGTG
SARS-CoV-2	18123	18128	CAGGCACCTACACACCTCAG|TGTTGA|CACTAAATTCAAAACTGAAG
Virus	Seed start	Seed end	Alignment
MERS-CoV	8153	8158	GATGTTGAGACCAATGAAAT|TGTTGA|CTCTGTGCAGTATGCTCATA
SARS-CoV-2	8218	8223	GATGTAGAAACTAAAGATGT|TGTTGA|ATGTCTTAAATTGTCACATC
Virus	Seed start	Seed end	Alignment
SARS-CoV-2	10609	10614	GGTAACTTTTATGGACCTTT|TGTTGA|CAGGCAAACAGCACAAGCAG
SARS-CoV	10539	10544	GGTAAATTCTATGGTCCATT|TGTTGA|CAGACAAACTGCACAGGCTG
Virus	Seed start	Seed end	Alignment
SARS-CoV-2	10792	10797	GAACCTCTAACACAAGACCA|TGTTGA|CATACTAGGACCTCTTTCTG
SARS-CoV	10722	10727	GAACCTTTGACACAAGATCA|TGTTGA|CATATTGGGACCTCTTTCTG
Virus	Seed start	Seed end	Alignment
SARS-CoV-2	11551	11556	AGAGGTATTGTTTTTATGTG|TGTTGA|GTATTGCCCTATTTTCTTCA
SARS-CoV	11481	11486	AGAGCTATAGTGTTTGTGTG|TGTTGA|GTATTACCCATTGTTATTTA
Virus	Seed start	Seed end	Alignment
SARS-CoV-2	14742	14747	TTCTTTAAGGAAGGAAGTTC|TGTTGA|ATTAAAACACTTCTTCTTTG
SARS-CoV	14672	14677	TTCTTTAAGGAAGGAAGTTC|TGTTGA|ACTAAAACACTTCTTCTTTG
Virus	Seed start	Seed end	Alignment
SARS-CoV-2	14865	14870	CTACTATTTGTAGTTGAAGT|TGTTGA|TAAGTACTTTGATTGTTACG
SARS-CoV	14795	14800	CTCCTATTCGTAGTTGAAGT|TGTTGA|TAAATACTTTGATTGTTACG
Virus	Seed start	Seed end	Alignment
SARS-CoV-2	17580	17585	CGGCGTTGTCCTGCTGAAAT|TGTTGA|CACTGTGAGTGCTTTGGTTT
SARS-CoV	17510	17515	CGCCGTTGTCCTGCTGAAAT|TGTTGA|CACTGTGAGTGCTTTAGTTT
Virus	Seed start	Seed end	Alignment
SARS-CoV-2	1771	1776	TATAAAGCATTCAAACAAAT|TGTTGA|ATCCTGTGGTAATTTTAAAG
SARS-CoV	1770	1775	TACAAGTCTTTCAAAACCAT|TGTTGA|GTCCTGCGGTAACTATAAAG
Virus	Seed start	Seed end	Alignment
SARS-CoV-2	18156	18161	TTCAAAACTGAAGGTTTATG|TGTTGA|CATACCTGGCATACCTAA--
SARS-CoV	18086	18091	TTCAAGACTGAAGGATTATG|TGTTGA|CATACCAGGCATACCAAA--
Virus	Seed start	Seed end	Alignment
SARS-CoV-2	18411	18416	GTTGCTGTACCTACAGGTTA|TGTTGA|TACACCTAATAATACAGATT
SARS-CoV	18341	18346	GTAGCTGTACCGACTGGTTA|TGTTGA|CACTGAAAATAACACAGAAT
Virus	Seed start	Seed end	Alignment
SARS-CoV-2	25051	25056	AAGAATCATACATCACCAGA|TGTTGA|TTTAGGTGACATCTCTGGCA
SARS-CoV	24926	24931	AAAAATCATACATCACCAGA|TGTTGA|TCTTGGCGACATTTCAGGCA
Virus	Seed start	Seed end	Alignment
SARS-CoV-2	8188	8193	GCAGCTCG---GCAAGGGTT|TGTTGA|TTCAGATGTAGAAACTAAAG
SARS-CoV	8118	8123	GCTGCCCG---ACAAGGTGT|TGTTGA|TACCGATGTTGACACAAAGG
