# Supplementary material for: Potential role of cellular miRNAs in coronavirus-host interplay
Source: PeerJ. 2020 Sep 14;8:e9994. doi: 10.7717/peerj.9994 (PMC7497610; doi:10.7717/peerj.9994)
Supplement: Supplemental Information 7 [file peerj-08-9994-s007.xlsx]

## Sheet: hsa-miR-21-3p
Virus	Start	End	Average mutation rate
SARS-CoV-2	10424	10429	0
SARS-CoV-2	10958	10963	0
SARS-CoV-2	11690	11695	0
SARS-CoV-2	11801	11806	0
SARS-CoV-2	14449	14454	0
SARS-CoV-2	14494	14499	0
SARS-CoV-2	1574	1579	0
SARS-CoV-2	17668	17673	0.000864678
SARS-CoV-2	18379	18384	0.000216169
SARS-CoV-2	19729	19734	0
SARS-CoV-2	19918	19923	0
SARS-CoV-2	20038	20043	0
SARS-CoV-2	20170	20175	0
SARS-CoV-2	20680	20685	0
SARS-CoV-2	2075	2080	0
SARS-CoV-2	21665	21670	0
SARS-CoV-2	21827	21832	0.000216169
SARS-CoV-2	21986	21991	0
SARS-CoV-2	23006	23011	0.000648508
SARS-CoV-2	23066	23071	0
SARS-CoV-2	23210	23215	0
SARS-CoV-2	25618	25623	0.000216169
SARS-CoV-2	26062	26067	0.000216169
SARS-CoV-2	3473	3478	0
SARS-CoV-2	4145	4150	0.000216169
SARS-CoV-2	4972	4977	0.000432339
SARS-CoV-2	5609	5614	0
SARS-CoV-2	5921	5926	0
SARS-CoV-2	6741	6746	0
SARS-CoV-2	7016	7021	0
SARS-CoV-2	7550	7555	0
SARS-CoV-2	767	772	0
SARS-CoV-2	9248	9253	0
SARS-CoV-2	9572	9577	0
SARS-CoV-2	9770	9775	0
SARS-CoV	10354	10359	0
SARS-CoV	10888	10893	0
SARS-CoV	11620	11625	0
SARS-CoV	14379	14384	0.000648508
SARS-CoV	17598	17603	0.000648508
SARS-CoV	18309	18314	0
SARS-CoV	1888	1893	0
SARS-CoV	19107	19112	0
SARS-CoV	19776	19781	0
SARS-CoV	19968	19973	0
SARS-CoV	20610	20615	0
SARS-CoV	2227	2232	0
SARS-CoV	22698	22703	0.000648508
SARS-CoV	24612	24617	0
SARS-CoV	24714	24719	0
SARS-CoV	25853	25858	0
SARS-CoV	28039	28044	0.0155642
SARS-CoV	4762	4767	0
SARS-CoV	5539	5544	0
SARS-CoV	6218	6223	0.00389105
SARS-CoV	6442	6447	0.00389105
SARS-CoV	7239	7244	0.00129702
SARS-CoV	8113	8118	0
SARS-CoV	9253	9258	0
MERS-CoV	1110	1115	0
MERS-CoV	13025	13030	0
MERS-CoV	13251	13256	0.000669344
MERS-CoV	13928	13933	0
MERS-CoV	18368	18373	0
MERS-CoV	19518	19523	0
MERS-CoV	19622	19627	0
MERS-CoV	22239	22244	0
MERS-CoV	22593	22598	0.00133869
MERS-CoV	23283	23288	0.000669344
MERS-CoV	23298	23303	0.0167336
MERS-CoV	23325	23330	0
MERS-CoV	24324	24329	0
MERS-CoV	24399	24404	0
MERS-CoV	4230	4235	0.000669344
MERS-CoV	6579	6584	0
MERS-CoV	9213	9218	0.000669344
HCoV-OC43	11565	11570	0
HCoV-OC43	11685	11690	0.00131234
HCoV-OC43	127	132	0
HCoV-OC43	1332	1337	0.00524934
HCoV-OC43	14003	14008	0
HCoV-OC43	14978	14983	0.0406824
HCoV-OC43	1500	1505	0.00131234
HCoV-OC43	15053	15058	0
HCoV-OC43	1809	1814	0
HCoV-OC43	1851	1856	0.00131234
HCoV-OC43	18738	18743	0
HCoV-OC43	22657	22662	0
HCoV-OC43	23041	23046	0
HCoV-OC43	23320	23325	0
HCoV-OC43	24219	24224	0.00131234
HCoV-OC43	24333	24338	0.10105
HCoV-OC43	24570	24575	0.00131234
HCoV-OC43	25050	25055	0
HCoV-OC43	25497	25502	0
HCoV-OC43	26238	26243	0.0183727
HCoV-OC43	3506	3511	0.00131234
HCoV-OC43	4134	4139	0
HCoV-OC43	4764	4769	0
HCoV-OC43	4926	4931	0
HCoV-OC43	5822	5827	0.111549
HCoV-OC43	6092	6097	0
HCoV-OC43	6336	6341	0.00131234
HCoV-OC43	8235	8240	0
HCoV-OC43	8292	8297	0
HCoV-OC43	8604	8609	0
HCoV-OC43	9344	9349	0
HCoV-OC43	945	950	0
HCoV-NL63	10697	10702	0
HCoV-NL63	11435	11440	0
HCoV-NL63	1166	1171	0
HCoV-NL63	11744	11749	0
HCoV-NL63	12994	12999	0
HCoV-NL63	13003	13008	0
HCoV-NL63	13084	13089	0
HCoV-NL63	13408	13413	0
HCoV-NL63	14074	14079	0
HCoV-NL63	1412	1417	0
HCoV-NL63	14221	14226	0
HCoV-NL63	14307	14312	0
HCoV-NL63	14683	14688	0
HCoV-NL63	14920	14925	0
HCoV-NL63	15091	15096	0
HCoV-NL63	15361	15366	0
HCoV-NL63	1562	1567	0.0393939
HCoV-NL63	1619	1624	0
HCoV-NL63	16441	16446	0
HCoV-NL63	17326	17331	0
HCoV-NL63	1811	1816	0
HCoV-NL63	18202	18207	0
HCoV-NL63	18578	18583	0.0181818
HCoV-NL63	18589	18594	0
HCoV-NL63	18766	18771	0
HCoV-NL63	19036	19041	0
HCoV-NL63	19186	19191	0
HCoV-NL63	19312	19317	0
HCoV-NL63	20032	20037	0
HCoV-NL63	20562	20567	0
HCoV-NL63	21408	21413	0.0030303
HCoV-NL63	21471	21476	0.1
HCoV-NL63	221	226	0.0030303
HCoV-NL63	23226	23231	0
HCoV-NL63	25599	25604	0
HCoV-NL63	25856	25861	0.0030303
HCoV-NL63	26063	26068	0
HCoV-NL63	26081	26086	0.0030303
HCoV-NL63	26421	26426	0
HCoV-NL63	2645	2650	0
HCoV-NL63	26934	26939	0
HCoV-NL63	2795	2800	0.0272727
HCoV-NL63	3437	3442	0
HCoV-NL63	3902	3907	0
HCoV-NL63	4178	4183	0
HCoV-NL63	4274	4279	0
HCoV-NL63	5111	5116	0
HCoV-NL63	5126	5131	0
HCoV-NL63	5144	5149	0.0333333
HCoV-NL63	6113	6118	0
HCoV-NL63	7208	7213	0
HCoV-NL63	7819	7824	0
HCoV-NL63	7892	7897	0
HCoV-NL63	7934	7939	0
HCoV-NL63	7964	7969	0
HCoV-NL63	8036	8041	0
HCoV-NL63	8057	8062	0
HCoV-NL63	8324	8329	0
HCoV-NL63	8561	8566	0
HCoV-NL63	9335	9340	0
HCoV-NL63	9470	9475	0
HCoV-NL63	9479	9484	0
HCoV-NL63	9869	9874	0
HCoV-NL63	9998	10003	0
HCoV-HKU1	10973	10978	0
HCoV-HKU1	11102	11107	0
HCoV-HKU1	11243	11248	0
HCoV-HKU1	11825	11830	0
HCoV-HKU1	13169	13174	0
HCoV-HKU1	13855	13860	0
HCoV-HKU1	1415	1420	0
HCoV-HKU1	14182	14187	0
HCoV-HKU1	15238	15243	0
HCoV-HKU1	15313	15318	0
HCoV-HKU1	15847	15852	0
HCoV-HKU1	17136	17141	0.0238095
HCoV-HKU1	17935	17940	0
HCoV-HKU1	20029	20034	0.0238095
HCoV-HKU1	20131	20136	0
HCoV-HKU1	22058	22063	0
HCoV-HKU1	23371	23376	0.052381
HCoV-HKU1	23761	23766	0
HCoV-HKU1	23845	23850	0
HCoV-HKU1	24491	24496	0.052381
HCoV-HKU1	24562	24567	0.104762
HCoV-HKU1	24589	24594	0.052381
HCoV-HKU1	25924	25929	0
HCoV-HKU1	27102	27107	0.052381
HCoV-HKU1	27261	27266	0
HCoV-HKU1	2771	2776	0
HCoV-HKU1	29505	29510	0
HCoV-HKU1	3912	3917	0
HCoV-HKU1	4466	4471	0
HCoV-HKU1	4688	4693	0
HCoV-HKU1	5021	5026	0
HCoV-HKU1	5183	5188	0
HCoV-HKU1	5741	5746	0
HCoV-HKU1	6014	6019	0
HCoV-HKU1	6215	6220	0
HCoV-HKU1	6596	6601	0
HCoV-HKU1	8495	8500	0
HCoV-HKU1	8717	8722	0
HCoV-HKU1	8864	8869	0
HCoV-HKU1	9233	9238	0
HCoV-HKU1	9917	9922	0
HCoV-229E	10079	10084	0.0227273
HCoV-229E	10357	10362	0
HCoV-229E	10634	10639	0
HCoV-229E	10676	10681	0
HCoV-229E	10778	10783	0
HCoV-229E	11516	11521	0.00757576
HCoV-229E	11630	11635	0
HCoV-229E	13084	13089	0
HCoV-229E	15001	15006	0
HCoV-229E	15117	15122	0
HCoV-229E	15172	15177	0
HCoV-229E	16522	16527	0
HCoV-229E	17407	17412	0
HCoV-229E	17610	17615	0
HCoV-229E	1820	1825	0
HCoV-229E	18847	18852	0
HCoV-229E	19891	19896	0
HCoV-229E	20774	20779	0.00757576
HCoV-229E	20984	20989	0.159091
HCoV-229E	21539	21544	0.272727
HCoV-229E	21869	21874	0
HCoV-229E	21941	21946	0
HCoV-229E	23000	23005	0
HCoV-229E	2468	2473	0
HCoV-229E	25466	25471	0
HCoV-229E	26031	26036	0
HCoV-229E	26091	26096	0
HCoV-229E	26517	26522	0
HCoV-229E	26532	26537	0
HCoV-229E	2921	2926	0
HCoV-229E	3953	3958	0.00757576
HCoV-229E	4172	4177	0
HCoV-229E	5032	5037	0
HCoV-229E	5123	5128	0
HCoV-229E	5180	5185	0
HCoV-229E	5837	5842	0
HCoV-229E	6191	6196	0
HCoV-229E	6617	6622	0.0151515
HCoV-229E	8120	8125	0
HCoV-229E	8645	8650	0
HCoV-229E	9410	9415	0
HCoV-229E	9554	9559	0
HCoV-229E	9719	9724	0

## Sheet: hsa-miR-16-5p|195-5p|424-5p
Virus	Start	End	Average mutation rate
SARS-CoV-2	10682	10687	0
SARS-CoV-2	13091	13096	0
SARS-CoV-2	14563	14568	0
SARS-CoV-2	14584	14589	0.000216169
SARS-CoV-2	14782	14787	0.000432339
SARS-CoV-2	1883	1888	0.000216169
SARS-CoV-2	189	194	0.00216169
SARS-CoV-2	19858	19863	0
SARS-CoV-2	20937	20942	0
SARS-CoV-2	24095	24100	0.000864678
SARS-CoV-2	24635	24640	0
SARS-CoV-2	25684	25689	0.000864678
SARS-CoV-2	26724	26729	0.00237786
SARS-CoV-2	28922	28927	0.000432339
SARS-CoV-2	28936	28941	0
SARS-CoV-2	28939	28944	0
SARS-CoV-2	29024	29029	0
SARS-CoV-2	3164	3169	0
SARS-CoV-2	4649	4654	0.000216169
SARS-CoV-2	5384	5389	0
SARS-CoV-2	6554	6559	0
SARS-CoV-2	6647	6652	0
SARS-CoV-2	7007	7012	0.000216169
SARS-CoV-2	8459	8464	0.000216169
SARS-CoV-2	8615	8620	0
SARS-CoV-2	9011	9016	0
SARS-CoV-2	9950	9955	0
SARS-CoV	10612	10617	0
SARS-CoV	10780	10785	0
SARS-CoV	10794	10799	0
SARS-CoV	11073	11078	0
SARS-CoV	11305	11310	0
SARS-CoV	11564	11569	0
SARS-CoV	11567	11572	0
SARS-CoV	12934	12939	0
SARS-CoV	14124	14129	0.000648508
SARS-CoV	14493	14498	0.000648508
SARS-CoV	14712	14717	0.000648508
SARS-CoV	1508	1513	0
SARS-CoV	16252	16257	0
SARS-CoV	1882	1887	0
SARS-CoV	19788	19793	0
SARS-CoV	23748	23753	0.00129702
SARS-CoV	24060	24065	0
SARS-CoV	24111	24116	0
SARS-CoV	24480	24485	0
SARS-CoV	24510	24515	0.000648508
SARS-CoV	25519	25524	0.00129702
SARS-CoV	26596	26601	0.0077821
SARS-CoV	27588	27593	0.00389105
SARS-CoV	28788	28793	0
SARS-CoV	28873	28878	0
SARS-CoV	3376	3381	0
SARS-CoV	5314	5319	0
SARS-CoV	6484	6489	0.00129702
SARS-CoV	6937	6942	0
SARS-CoV	8758	8763	0
SARS-CoV	8941	8946	0.00259403
SARS-CoV	9430	9435	0
SARS-CoV	9727	9732	0
MERS-CoV	10811	10816	0
MERS-CoV	11802	11807	0
MERS-CoV	14753	14758	0
MERS-CoV	16293	16298	0
MERS-CoV	16607	16612	0
MERS-CoV	18956	18961	0.00133869
MERS-CoV	24357	24362	0
MERS-CoV	24729	24734	0
MERS-CoV	26960	26965	0
MERS-CoV	2886	2891	0
MERS-CoV	29292	29297	0
MERS-CoV	29295	29300	0.00133869
MERS-CoV	29298	29303	0.00133869
MERS-CoV	3294	3299	0.000669344
MERS-CoV	3711	3716	0.000669344
MERS-CoV	5453	5458	0
MERS-CoV	6747	6752	0
MERS-CoV	8343	8348	0
MERS-CoV	9480	9485	0
HCoV-OC43	10293	10298	0
HCoV-OC43	10575	10580	0
HCoV-OC43	10737	10742	0
HCoV-OC43	1146	1151	0
HCoV-OC43	11907	11912	0
HCoV-OC43	13735	13740	0.00131234
HCoV-OC43	14426	14431	0.00131234
HCoV-OC43	14645	14650	0
HCoV-OC43	23473	23478	0
HCoV-OC43	24789	24794	0
HCoV-OC43	24957	24962	0.00131234
HCoV-OC43	30510	30515	0
HCoV-OC43	7836	7841	0
HCoV-OC43	9840	9845	0
HCoV-NL63	10721	10726	0
HCoV-NL63	11294	11299	0
HCoV-NL63	13741	13746	0
HCoV-NL63	1400	1405	0
HCoV-NL63	15196	15201	0
HCoV-NL63	16132	16137	0
HCoV-NL63	24989	24994	0
HCoV-NL63	26163	26168	0
HCoV-NL63	26691	26696	0
HCoV-NL63	4148	4153	0.0030303
HCoV-NL63	5810	5815	0.0030303
HCoV-NL63	8018	8023	0
HCoV-NL63	8855	8860	0
HCoV-NL63	9731	9736	0
HCoV-HKU1	10997	11002	0
HCoV-HKU1	12617	12622	0
HCoV-HKU1	17278	17283	0
HCoV-HKU1	17290	17295	0
HCoV-HKU1	24982	24987	0.052381
HCoV-HKU1	25846	25851	0.052381
HCoV-HKU1	26260	26265	0.052381
HCoV-HKU1	262	267	0
HCoV-HKU1	4445	4450	0
HCoV-HKU1	7838	7843	0.0047619
HCoV-HKU1	8408	8413	0
HCoV-HKU1	8483	8488	0.0238095
HCoV-229E	10316	10321	0
HCoV-229E	11375	11380	0
HCoV-229E	13003	13008	0
HCoV-229E	13675	13680	0
HCoV-229E	15277	15282	0
HCoV-229E	16213	16218	0
HCoV-229E	18019	18024	0
HCoV-229E	23228	23233	0
HCoV-229E	23387	23392	0
HCoV-229E	2369	2374	0
HCoV-229E	24295	24300	0.19697
HCoV-229E	26583	26588	0
HCoV-229E	27018	27023	0.0151515
HCoV-229E	3558	3563	0
HCoV-229E	4199	4204	0
HCoV-229E	4820	4825	0
HCoV-229E	5081	5086	0
HCoV-229E	6262	6267	0
HCoV-229E	6544	6549	0
HCoV-229E	8102	8107	0
HCoV-229E	8939	8944	0
HCoV-229E	9023	9028	0
HCoV-229E	9812	9817	0
HCoV-229E	9938	9943	0.0151515

## Sheet: hsa-miR-3065-5p
Virus	Start	End	Average mutation rate
SARS-CoV-2	10608	10613	0
SARS-CoV-2	11795	11800	0.000216169
SARS-CoV-2	13596	13601	0
SARS-CoV-2	13890	13895	0
SARS-CoV-2	14042	14047	0
SARS-CoV-2	14441	14446	0
SARS-CoV-2	14864	14869	0
SARS-CoV-2	1578	1583	0
SARS-CoV-2	1653	1658	0
SARS-CoV-2	17579	17584	0
SARS-CoV-2	1770	1775	0
SARS-CoV-2	20525	20530	0
SARS-CoV-2	23819	23824	0
SARS-CoV-2	25532	25537	0.000216169
SARS-CoV-2	25645	25650	0
SARS-CoV-2	26099	26104	0.000216169
SARS-CoV-2	27701	27706	0.00129702
SARS-CoV-2	3279	3284	0
SARS-CoV-2	8187	8192	0
SARS-CoV-2	8217	8222	0
SARS-CoV-2	8610	8615	0
SARS-CoV-2	9955	9960	0
SARS-CoV	10538	10543	0
SARS-CoV	11559	11564	0
SARS-CoV	11725	11730	0
SARS-CoV	12410	12415	0.000648508
SARS-CoV	12497	12502	0
SARS-CoV	14389	14394	0
SARS-CoV	14794	14799	0
SARS-CoV	1652	1657	0
SARS-CoV	17509	17514	0
SARS-CoV	1769	1774	0.000648508
SARS-CoV	22249	22254	0.000648508
SARS-CoV	25139	25144	0
SARS-CoV	25154	25159	0.000648508
SARS-CoV	25654	25659	0
SARS-CoV	27084	27089	0
SARS-CoV	27583	27588	0.00389105
SARS-CoV	28090	28095	0.0155642
SARS-CoV	3548	3553	0
SARS-CoV	3640	3645	0
SARS-CoV	6895	6900	0
SARS-CoV	7664	7669	0.000648508
SARS-CoV	8030	8035	0.00194553
SARS-CoV	8117	8122	0
SARS-CoV	9425	9430	0
MERS-CoV	10188	10193	0
MERS-CoV	10258	10263	0
MERS-CoV	10753	10758	0.00401606
MERS-CoV	11109	11114	0
MERS-CoV	11148	11153	0
MERS-CoV	13905	13910	0.00401606
MERS-CoV	14412	14417	0
MERS-CoV	15343	15348	0
MERS-CoV	15555	15560	0
MERS-CoV	15633	15638	0
MERS-CoV	16677	16682	0
MERS-CoV	17438	17443	0
MERS-CoV	18351	18356	0
MERS-CoV	18553	18558	0
MERS-CoV	19020	19025	0
MERS-CoV	23116	23121	0
MERS-CoV	24697	24702	0.0314592
MERS-CoV	24832	24837	0
MERS-CoV	24994	24999	0
MERS-CoV	25375	25380	0
MERS-CoV	25460	25465	0
MERS-CoV	2968	2973	0
MERS-CoV	5339	5344	0
MERS-CoV	5979	5984	0
MERS-CoV	6307	6312	0
MERS-CoV	6439	6444	0
MERS-CoV	6837	6842	0
MERS-CoV	7200	7205	0
MERS-CoV	7203	7208	0
MERS-CoV	8152	8157	0.00401606
MERS-CoV	8488	8493	0
MERS-CoV	9475	9480	0
HCoV-OC43	10116	10121	0
HCoV-OC43	10889	10894	0
HCoV-OC43	11025	11030	0
HCoV-OC43	11278	11283	0
HCoV-OC43	12757	12762	0
HCoV-OC43	12871	12876	0
HCoV-OC43	13471	13476	0
HCoV-OC43	13524	13529	0
HCoV-OC43	13809	13814	0
HCoV-OC43	14322	14327	0
HCoV-OC43	14708	14713	0
HCoV-OC43	17205	17210	0.0288714
HCoV-OC43	17208	17213	0.0183727
HCoV-OC43	18255	18260	0
HCoV-OC43	18580	18585	0
HCoV-OC43	18627	18632	0
HCoV-OC43	20450	20455	0.0931759
HCoV-OC43	2122	2127	0
HCoV-OC43	22132	22137	0
HCoV-OC43	23216	23221	0
HCoV-OC43	23578	23583	0.00131234
HCoV-OC43	25546	25551	0
HCoV-OC43	26404	26409	0.166667
HCoV-OC43	27256	27261	0.0314961
HCoV-OC43	27644	27649	0.00131234
HCoV-OC43	29049	29054	0
HCoV-OC43	3310	3315	0
HCoV-OC43	3538	3543	0.00131234
HCoV-OC43	3895	3900	0
HCoV-OC43	4093	4098	0.0183727
HCoV-OC43	4276	4281	0
HCoV-OC43	5173	5178	0
HCoV-OC43	6046	6051	0
HCoV-OC43	6421	6426	0.00131234
HCoV-OC43	6907	6912	0
HCoV-OC43	7108	7113	0
HCoV-OC43	8725	8730	0.00262467
HCoV-OC43	8728	8733	0
HCoV-OC43	9334	9339	0
HCoV-OC43	9607	9612	0
HCoV-NL63	10359	10364	0
HCoV-NL63	1075	1080	0
HCoV-NL63	12370	12375	0.0212121
HCoV-NL63	12846	12851	0
HCoV-NL63	12998	13003	0
HCoV-NL63	13061	13066	0
HCoV-NL63	13877	13882	0
HCoV-NL63	14331	14336	0
HCoV-NL63	14927	14932	0
HCoV-NL63	1527	1532	0
HCoV-NL63	15665	15670	0.00909091
HCoV-NL63	16115	16120	0
HCoV-NL63	16310	16315	0
HCoV-NL63	17336	17341	0
HCoV-NL63	17655	17660	0
HCoV-NL63	18064	18069	0
HCoV-NL63	18770	18775	0.0030303
HCoV-NL63	1920	1925	0
HCoV-NL63	19279	19284	0
HCoV-NL63	19423	19428	0
HCoV-NL63	19426	19431	0
HCoV-NL63	1959	1964	0
HCoV-NL63	20348	20353	0
HCoV-NL63	20413	20418	0
HCoV-NL63	21346	21351	0.160606
HCoV-NL63	21598	21603	0
HCoV-NL63	21601	21606	0
HCoV-NL63	21730	21735	0.0030303
HCoV-NL63	22246	22251	0
HCoV-NL63	22828	22833	0
HCoV-NL63	23097	23102	0
HCoV-NL63	23428	23433	0
HCoV-NL63	24391	24396	0.0393939
HCoV-NL63	24399	24404	0
HCoV-NL63	24419	24424	0
HCoV-NL63	24437	24442	0.0151515
HCoV-NL63	24446	24451	0
HCoV-NL63	2475	2480	0
HCoV-NL63	25164	25169	0
HCoV-NL63	25890	25895	0
HCoV-NL63	26542	26547	0
HCoV-NL63	26686	26691	0
HCoV-NL63	27440	27445	0.0181818
HCoV-NL63	2853	2858	0
HCoV-NL63	3285	3290	0
HCoV-NL63	3324	3329	0.363636
HCoV-NL63	3469	3474	0
HCoV-NL63	4011	4016	0.0848485
HCoV-NL63	4137	4142	0
HCoV-NL63	417	422	0.00606061
HCoV-NL63	4314	4319	0
HCoV-NL63	4353	4358	0
HCoV-NL63	4797	4802	0
HCoV-NL63	4977	4982	0.00606061
HCoV-NL63	5073	5078	0
HCoV-NL63	5076	5081	0
HCoV-NL63	5277	5282	0
HCoV-NL63	5317	5322	0
HCoV-NL63	5883	5888	0
HCoV-NL63	6519	6524	0
HCoV-NL63	6669	6674	0
HCoV-NL63	7142	7147	0
HCoV-NL63	7178	7183	0.0030303
HCoV-NL63	7447	7452	0.0030303
HCoV-NL63	7716	7721	0
HCoV-NL63	7719	7724	0
HCoV-NL63	7929	7934	0
HCoV-NL63	8709	8714	0.0030303
HCoV-NL63	9714	9719	0
HCoV-NL63	9737	9742	0
HCoV-HKU1	11673	11678	0
HCoV-HKU1	12279	12284	0
HCoV-HKU1	12669	12674	0
HCoV-HKU1	13131	13136	0
HCoV-HKU1	13731	13736	0
HCoV-HKU1	13784	13789	0
HCoV-HKU1	14069	14074	0
HCoV-HKU1	14582	14587	0
HCoV-HKU1	14742	14747	0
HCoV-HKU1	15495	15500	0
HCoV-HKU1	16091	16096	0
HCoV-HKU1	17465	17470	0
HCoV-HKU1	17468	17473	0
HCoV-HKU1	17471	17476	0
HCoV-HKU1	18840	18845	0
HCoV-HKU1	19823	19828	0
HCoV-HKU1	19968	19973	0.0142857
HCoV-HKU1	21722	21727	0
HCoV-HKU1	2184	2189	0
HCoV-HKU1	22188	22193	0
HCoV-HKU1	22545	22550	0
HCoV-HKU1	22887	22892	0.047619
HCoV-HKU1	23351	23356	0
HCoV-HKU1	25706	25711	0
HCoV-HKU1	26374	26379	0.104762
HCoV-HKU1	26907	26912	0.104762
HCoV-HKU1	26952	26957	0
HCoV-HKU1	27154	27159	0.052381
HCoV-HKU1	27458	27463	0
HCoV-HKU1	27461	27466	0
HCoV-HKU1	2790	2795	0.0238095
HCoV-HKU1	3501	3506	0.271429
HCoV-HKU1	3685	3690	0.157143
HCoV-HKU1	3795	3800	0
HCoV-HKU1	4615	4620	0
HCoV-HKU1	4692	4697	0
HCoV-HKU1	4770	4775	0
HCoV-HKU1	4955	4960	0
HCoV-HKU1	5907	5912	0.00952381
HCoV-HKU1	6300	6305	0
HCoV-HKU1	7068	7073	0
HCoV-HKU1	7398	7403	0
HCoV-HKU1	7571	7576	0
HCoV-HKU1	7710	7715	0
HCoV-HKU1	9594	9599	0.047619
HCoV-HKU1	9672	9677	0.052381
HCoV-229E	10230	10235	0
HCoV-229E	10257	10262	0.0151515
HCoV-229E	10295	10300	0
HCoV-229E	10440	10445	0
HCoV-229E	10739	10744	0
HCoV-229E	1084	1089	0
HCoV-229E	11093	11098	0
HCoV-229E	11196	11201	0
HCoV-229E	11214	11219	0
HCoV-229E	1209	1214	0
HCoV-229E	12451	12456	0
HCoV-229E	1272	1277	0
HCoV-229E	12927	12932	0
HCoV-229E	13079	13084	0
HCoV-229E	13288	13293	0
HCoV-229E	13958	13963	0
HCoV-229E	1522	1527	0
HCoV-229E	16388	16393	0.00757576
HCoV-229E	17736	17741	0
HCoV-229E	1863	1868	0
HCoV-229E	18665	18670	0
HCoV-229E	1866	1871	0
HCoV-229E	19372	19377	0
HCoV-229E	19516	19521	0
HCoV-229E	19519	19524	0
HCoV-229E	19943	19948	0
HCoV-229E	19946	19951	0
HCoV-229E	19961	19966	0
HCoV-229E	20276	20281	0
HCoV-229E	20441	20446	0
HCoV-229E	20583	20588	0
HCoV-229E	20597	20602	0
HCoV-229E	20798	20803	0
HCoV-229E	20988	20993	0.159091
HCoV-229E	22077	22082	0
HCoV-229E	22098	22103	0
HCoV-229E	23423	23428	0.113636
HCoV-229E	23977	23982	0
HCoV-229E	24034	24039	0
HCoV-229E	24248	24253	0.0454545
HCoV-229E	25221	25226	0
HCoV-229E	25771	25776	0
HCoV-229E	26101	26106	0.113636
HCoV-229E	3318	3323	0
HCoV-229E	3852	3857	0
HCoV-229E	4089	4094	0
HCoV-229E	4365	4370	0
HCoV-229E	4712	4717	0
HCoV-229E	4896	4901	0
HCoV-229E	5392	5397	0
HCoV-229E	5502	5507	0
HCoV-229E	6591	6596	0
HCoV-229E	699	704	0
HCoV-229E	7214	7219	0
HCoV-229E	7673	7678	0
HCoV-229E	7725	7730	0
HCoV-229E	8070	8075	0
HCoV-229E	8593	8598	0
HCoV-229E	8658	8663	0

## Sheet: hsa-miR-421
Virus	Start	End	Average mutation rate
SARS-CoV-2	10609	10614	0
SARS-CoV-2	10792	10797	0
SARS-CoV-2	11551	11556	0
SARS-CoV-2	14208	14213	0
SARS-CoV-2	14442	14447	0
SARS-CoV-2	14742	14747	0.000216169
SARS-CoV-2	14865	14870	0
SARS-CoV-2	15648	15653	0
SARS-CoV-2	17175	17180	0
SARS-CoV-2	17580	17585	0
SARS-CoV-2	1771	1776	0
SARS-CoV-2	17832	17837	0
SARS-CoV-2	18123	18128	0.000216169
SARS-CoV-2	18156	18161	0
SARS-CoV-2	18411	18416	0
SARS-CoV-2	18906	18911	0.000216169
SARS-CoV-2	19731	19736	0
SARS-CoV-2	20526	20531	0
SARS-CoV-2	23008	23013	0.000648508
SARS-CoV-2	23875	23880	0
SARS-CoV-2	25051	25056	0
SARS-CoV-2	2584	2589	0
SARS-CoV-2	26064	26069	0
SARS-CoV-2	26100	26105	0.000216169
SARS-CoV-2	3280	3285	0
SARS-CoV-2	3970	3975	0
SARS-CoV-2	5149	5154	0
SARS-CoV-2	8188	8193	0
SARS-CoV-2	8218	8223	0
SARS-CoV	10539	10544	0
SARS-CoV	10722	10727	0
SARS-CoV	1125	1130	0
SARS-CoV	11481	11486	0
SARS-CoV	12498	12503	0
SARS-CoV	14672	14677	0
SARS-CoV	14795	14800	0
SARS-CoV	15578	15583	0
SARS-CoV	16843	16848	0
SARS-CoV	17105	17110	0
SARS-CoV	17510	17515	0
SARS-CoV	1770	1775	0.000648508
SARS-CoV	17762	17767	0
SARS-CoV	18086	18091	0
SARS-CoV	18341	18346	0
SARS-CoV	18848	18853	0
SARS-CoV	19778	19783	0
SARS-CoV	20561	20566	0
SARS-CoV	2124	2129	0
SARS-CoV	22316	22321	0
SARS-CoV	24926	24931	0
SARS-CoV	27085	27090	0
SARS-CoV	2811	2816	0
SARS-CoV	2850	2855	0
SARS-CoV	3324	3329	0.00194553
SARS-CoV	4764	4769	0
SARS-CoV	7665	7670	0.000648508
SARS-CoV	8118	8123	0
SARS-CoV	8130	8135	0
SARS-CoV	9255	9260	0
MERS-CoV	10055	10060	0.000669344
MERS-CoV	10189	10194	0
MERS-CoV	1040	1045	0
MERS-CoV	1112	1117	0
MERS-CoV	12821	12826	0
MERS-CoV	13906	13911	0.00401606
MERS-CoV	14413	14418	0
MERS-CoV	15235	15240	0.00736278
MERS-CoV	15556	15561	0
MERS-CoV	15634	15639	0
MERS-CoV	17146	17151	0
MERS-CoV	17224	17229	0
MERS-CoV	17439	17444	0
MERS-CoV	17803	17808	0
MERS-CoV	1796	1801	0
MERS-CoV	18085	18090	0
MERS-CoV	18271	18276	0.0120482
MERS-CoV	19021	19026	0
MERS-CoV	19624	19629	0
MERS-CoV	22265	22270	0
MERS-CoV	22439	22444	0
MERS-CoV	22520	22525	0
MERS-CoV	22595	22600	0.00133869
MERS-CoV	23864	23869	0.00401606
MERS-CoV	24995	25000	0
MERS-CoV	3383	3388	0
MERS-CoV	3449	3454	0
MERS-CoV	3599	3604	0
MERS-CoV	4232	4237	0.000669344
MERS-CoV	5363	5368	0
MERS-CoV	6308	6313	0
MERS-CoV	6752	6757	0
MERS-CoV	8135	8140	0
MERS-CoV	8153	8158	0.00401606
MERS-CoV	8621	8626	0
MERS-CoV	959	964	0
HCoV-OC43	12710	12715	0.00524934
HCoV-OC43	13160	13165	0
HCoV-OC43	13489	13494	0.00131234
HCoV-OC43	13810	13815	0
HCoV-OC43	14197	14202	0.0984252
HCoV-OC43	15127	15132	0.0997375
HCoV-OC43	17035	17040	0.0104987
HCoV-OC43	18628	18633	0
HCoV-OC43	19104	19109	0
HCoV-OC43	20521	20526	0
HCoV-OC43	2123	2128	0
HCoV-OC43	21694	21699	0
HCoV-OC43	21940	21945	0
HCoV-OC43	23217	23222	0
HCoV-OC43	23762	23767	0
HCoV-OC43	24503	24508	0
HCoV-OC43	25547	25552	0
HCoV-OC43	26405	26410	0.182415
HCoV-OC43	28073	28078	0
HCoV-OC43	29050	29055	0
HCoV-OC43	2906	2911	0.107612
HCoV-OC43	3131	3136	0.00131234
HCoV-OC43	3311	3316	0
HCoV-OC43	3539	3544	0.00131234
HCoV-OC43	3770	3775	0
HCoV-OC43	3896	3901	0
HCoV-OC43	4511	4516	0
HCoV-OC43	4709	4714	0
HCoV-OC43	4919	4924	0
HCoV-OC43	6047	6052	0
HCoV-OC43	6263	6268	0.019685
HCoV-OC43	6422	6427	0.00131234
HCoV-OC43	7109	7114	0
HCoV-OC43	7571	7576	0
HCoV-OC43	8105	8110	0
HCoV-OC43	8494	8499	0
HCoV-NL63	10945	10950	0
HCoV-NL63	11404	11409	0
HCoV-NL63	11626	11631	0
HCoV-NL63	12070	12075	0.0515152
HCoV-NL63	12418	12423	0.0030303
HCoV-NL63	14223	14228	0
HCoV-NL63	14607	14612	0
HCoV-NL63	14928	14933	0
HCoV-NL63	15501	15506	0
HCoV-NL63	16137	16142	0
HCoV-NL63	16455	16460	0.030303
HCoV-NL63	16794	16799	0
HCoV-NL63	17256	17261	0
HCoV-NL63	17850	17855	0
HCoV-NL63	18129	18134	0
HCoV-NL63	18435	18440	0
HCoV-NL63	18591	18596	0
HCoV-NL63	18651	18656	0
HCoV-NL63	18995	19000	0
HCoV-NL63	19038	19043	0
HCoV-NL63	1921	1926	0
HCoV-NL63	19280	19285	0
HCoV-NL63	21347	21352	0.160606
HCoV-NL63	2152	2157	0
HCoV-NL63	21731	21736	0.0030303
HCoV-NL63	22829	22834	0
HCoV-NL63	23135	23140	0
HCoV-NL63	23141	23146	0
HCoV-NL63	23915	23920	0
HCoV-NL63	24083	24088	0.154545
HCoV-NL63	24269	24274	0.0030303
HCoV-NL63	24311	24316	0
HCoV-NL63	2439	2444	0
HCoV-NL63	24400	24405	0
HCoV-NL63	2476	2481	0
HCoV-NL63	25891	25896	0
HCoV-NL63	26339	26344	0
HCoV-NL63	26543	26548	0
HCoV-NL63	26936	26941	0
HCoV-NL63	2821	2826	0
HCoV-NL63	2854	2859	0
HCoV-NL63	3019	3024	0
HCoV-NL63	3286	3291	0
HCoV-NL63	3325	3330	0.360606
HCoV-NL63	4012	4017	0.0848485
HCoV-NL63	4018	4023	0
HCoV-NL63	4354	4359	0
HCoV-NL63	4570	4575	0.0030303
HCoV-NL63	4798	4803	0
HCoV-NL63	5077	5082	0
HCoV-NL63	5128	5133	0
HCoV-NL63	7195	7200	0.151515
HCoV-NL63	7228	7233	0
HCoV-NL63	8368	8373	0
HCoV-NL63	9139	9144	0
HCoV-NL63	9571	9576	0
HCoV-NL63	9738	9743	0
HCoV-NL63	9781	9786	0
HCoV-NL63	9835	9840	0
HCoV-NL63	9877	9882	0
HCoV-HKU1	12280	12285	0
HCoV-HKU1	1249	1254	0
HCoV-HKU1	12670	12675	0
HCoV-HKU1	12766	12771	0
HCoV-HKU1	12970	12975	0
HCoV-HKU1	14070	14075	0
HCoV-HKU1	14306	14311	0.0285714
HCoV-HKU1	14637	14642	0.0047619
HCoV-HKU1	15387	15392	0
HCoV-HKU1	15771	15776	0
HCoV-HKU1	16092	16097	0
HCoV-HKU1	17472	17477	0
HCoV-HKU1	17588	17593	0.0238095
HCoV-HKU1	18435	18440	0.0238095
HCoV-HKU1	19314	19319	0
HCoV-HKU1	19893	19898	0
HCoV-HKU1	20778	20783	0
HCoV-HKU1	22189	22194	0
HCoV-HKU1	22546	22551	0
HCoV-HKU1	23778	23783	0.047619
HCoV-HKU1	24591	24596	0.104762
HCoV-HKU1	24804	24809	0.052381
HCoV-HKU1	25173	25178	0.052381
HCoV-HKU1	25587	25592	0
HCoV-HKU1	25707	25712	0
HCoV-HKU1	28877	28882	0
HCoV-HKU1	2971	2976	0
HCoV-HKU1	3622	3627	0
HCoV-HKU1	3796	3801	0
HCoV-HKU1	4693	4698	0
HCoV-HKU1	5743	5748	0
HCoV-HKU1	6078	6083	0
HCoV-HKU1	6103	6108	0
HCoV-HKU1	6301	6306	0
HCoV-HKU1	6508	6513	0.0047619
HCoV-HKU1	7399	7404	0
HCoV-HKU1	7978	7983	0
HCoV-HKU1	8209	8214	0
HCoV-HKU1	8236	8241	0
HCoV-HKU1	8365	8370	0
HCoV-229E	11026	11031	0
HCoV-229E	11485	11490	0
HCoV-229E	12151	12156	0
HCoV-229E	12222	12227	0
HCoV-229E	13289	13294	0
HCoV-229E	13374	13379	0
HCoV-229E	14304	14309	0
HCoV-229E	14688	14693	0
HCoV-229E	16218	16223	0
HCoV-229E	16257	16262	0
HCoV-229E	1720	1725	0
HCoV-229E	17409	17414	0
HCoV-229E	17549	17554	0
HCoV-229E	18516	18521	0
HCoV-229E	1900	1905	0
HCoV-229E	19182	19187	0
HCoV-229E	19373	19378	0
HCoV-229E	19947	19952	0
HCoV-229E	19962	19967	0
HCoV-229E	2040	2045	0
HCoV-229E	20692	20697	0
HCoV-229E	21589	21594	0
HCoV-229E	21862	21867	0
HCoV-229E	22426	22431	0
HCoV-229E	2272	2277	0
HCoV-229E	23446	23451	0
HCoV-229E	25772	25777	0
HCoV-229E	25973	25978	0
HCoV-229E	25997	26002	0
HCoV-229E	26102	26107	0.113636
HCoV-229E	3319	3324	0
HCoV-229E	4153	4158	0
HCoV-229E	4174	4179	0
HCoV-229E	4837	4842	0
HCoV-229E	5266	5271	0
HCoV-229E	5491	5496	0
HCoV-229E	5632	5637	0
HCoV-229E	5866	5871	0
HCoV-229E	6895	6900	0
HCoV-229E	700	705	0
HCoV-229E	7674	7679	0
HCoV-229E	8392	8397	0
HCoV-229E	8850	8855	0
HCoV-229E	9264	9269	0
